# Supplementary material for: Economic assessment of potential changes to essential medicines for diabetes in Uganda
Source: PLoS One. 2025 Jun 25;20(6):e0326806. doi: 10.1371/journal.pone.0326806 (PMC12193067; doi:10.1371/journal.pone.0326806)
Supplement: S3 File — Excel file containing detailed calculations and model inputs used in the budget impact analysis. (XLSX) [file pone.0326806.s003.xlsx]

## Sheet: Population
	Patients Living with Diabetes Receiving Care in Each Level of Healthcare System
	Parameter		Level of Care															Assumption			Source
			HC II		HC III		HC IV		H		RR		NR
																					Facility reports through DHIS2
	Diebetic Patients Receiving Care		30959		69564		94046		87763		30873		6313
	Estimated Number of Diabetic Patients Receiving Each Medicine (EML 2016 and 2023)
			Medicines															Assumption 1: If a patient receives one medicine from adrug class, he/she will not receive another medicine from the same drug class Assumption 2: To calculate the population of recipients for each drug within a drug class, it is assumed that all patients who need a medication from that class receive that specific medication.
			Biguanides		Sulfonylureas						Thiazolidinediones		SGLT2 inhibitors		DPP-4 inhibitors						Medicines that need to be available at each level of care: Uganda's EML 2016 and 2023 (mentioned in sheet "Background Information")
			Metformin 500 mg		Glibenclamide 5 mg		Gliclazide 80 mg		Glimepiride 2 mg		Pioglitazone 30 mg		Dapagliflozin 5 mg		Vildagliptin 50 mg
	Total number of people that potentially receive medicines
			288559		218995		37186		288559		37186		37186		37186
	Estimated share of patients treated with the medicine
			0.623		0.326		0.326		0.326		No Data		0.065		0.051
	Estimated Number of Patients on Treatment (If specific drug chosen)
			179772		71392.4		12122.6		94070.2		No Data		2417.09		1896.49
	Scenario 1: Estimated Number of Diabetic Patients Receiving Each Medicine (Potential Changes within EML)
	Scenario 1a (substitutes for the Glibenclamide 5 mg)
			Medicines														Assumption				Source
			Biguanides		Sulfonylureas						Thiazolidinediones		SGLT2 inhibitors		DPP-4 inhibitors		Changes Bigunides: No substitute Sulfonylureas: Gliclazide 80 mg and Glimepiride 2 mg are substitutes for Glibenclamide 5 mg. Thiazolidones: No substitute SGLT2 inhibitors: No substitute DPP-4 inhibitors: No substitute
			Metformin 500 mg		Glibenclamide 5 mg		Glimepiride 2 mg		Gliclazide 80 mg		Pioglitazone 30 mg		Dapagliflozin 5 mg		Vildagliptin 50 mg						List of medicines: Uganda EML 2016 and 2023 Number of patients in each level of care: Facility reports through DHIS2 Share of prescriptions that contain each drug class: Nigussie et al. (2022) analyzed the prescriptions in a regional referral hospital in Uganda (https://journals.plos.org/plosone/article?id=10.1371/journal.pone.0270108)
	Total number of people that potentially receive medicines
			288559		218995		218995		218995		37186		37186		37186
	Estimated share of patients treated with the medicine
			0.623		0.326		0.326		0.326		No Data		0.065		0.051
	Estimated Number of Patients on Treatment (If specific drug chosen)
			179772		71392.4		71392.4		71392.4		No Data		2417.09		1896.49
	Scenario 1b (substitutes for the Gliclazide 80 mg)
			Medicines														Assumption				Source
			Biguanides		Sulfonylureas						Thiazolidinediones		SGLT2 inhibitors		DPP-4 inhibitors		Changes Bigunides: No substitute Sulfonylureas: Gliclazide 80 mg and Glimepiride 2 mg are substitutes for Gliclazide 80 mg. Thiazolidones: No substitute SGLT2 inhibitors: No substitute DPP-4 inhibitors: No substitute
			Metformin 500 mg		Gliclazide 80 mg		Glimepiride 2 mg		Glibenclamide 5 mg		Pioglitazone 30 mg		Dapagliflozin 5 mg		Vildagliptin 50 mg						List of medicines: Uganda EML 2016 and 2023 Number of patients in each level of care: Facility reports through DHIS2 Share of prescriptions that contain each drug class: Nigussie et al. (2022) analyzed the prescriptions in a regional referral hospital in Uganda (https://journals.plos.org/plosone/article?id=10.1371/journal.pone.0270108)
	Total number of people that potentially receive medicines
			288559		37186		37186		37186		37186		37186		37186
	Estimated share of patients treated with the medicine
			0.623		0.326		0.326		0.326		No Data		0.065		0.051
	Estimated Number of Patients on Treatment (If specific drug chosen)
			179772		12122.6		12122.6		12122.6		No Data		2417.09		1896.49
	Scenario 1c (substitutes for the Glimepiride 2 mg)
			Medicines														Assumption				Source
			Biguanides		Sulfonylureas						Thiazolidinediones		SGLT2 inhibitors		DPP-4 inhibitors		Changes Bigunides: No substitute Sulfonylureas: Gliclazide 80 mg and Glimepiride 2 mg are substitutes for Glimepiride 2 mg. Thiazolidones: No substitute SGLT2 inhibitors: No substitute DPP-4 inhibitors: No substitute
			Metformin 500 mg		Glimepiride 2 mg		Gliclazide 80 mg		Glibenclamide 5 mg		Pioglitazone 30 mg		Dapagliflozin 5 mg		Vildagliptin 50 mg						List of medicines: Uganda EML 2016 and 2023 Number of patients in each level of care: Facility reports through DHIS2 Share of prescriptions that contain each drug class: Nigussie et al. (2022) analyzed the prescriptions in a regional referral hospital in Uganda (https://journals.plos.org/plosone/article?id=10.1371/journal.pone.0270108)
	Total number of people that potentially receive medicines
			288559		288559		288559		288559		37186		37186		37186
	Estimated share of patients treated with the medicine
			0.623		0.326		0.326		0.326		No Data		0.065		0.051
	Estimated Number of Patients on Treatment (If specific drug chosen)
			179772		94070.2		94070.2		94070.2		No Data		2417.09		1896.49
	Scenario 2: Estimated Number of Diabetic Patients Receiving Each Medicine (Potential Changes Outside EML)
	Scenario 2a (substitutes for the medicines in orange boxes)
			Medicines																										Assumption		Source
			Biguanides						Sulfonylureas						Thiazolidinediones		SGLT2 inhibitors				DPP-4 inhibitors								Changes Bigunides: Meformin 850 mg and Metformin 1000 mg as substitutes for Meformin 500 mg. Sulfonylureas: Glimepiride 4 mg and Glipizide 5 mg are substitutes for Glimepiride 2 mg. Thiazolidones: No substitute SGLT2 inhibitors: Dapagliflozin 10 mg as substitute for Dapagliflozin 5 mg. DPP-4 inhibitors: Sitagliptin 50 mg, Sitagliptin 100 mg and Tenegliptin 20 mg as substitutes for Vildagliptin 50…
			Metformin 500 mg		Metformin 850 mg		Metformin 1000 mg		Glimepiride 2 mg		Glimepiride 4 mg		Glipizide 5 mg		Pioglitazone 30 mg		Dapagliflozin 5 mg		Dapagliflozin 10 mg		Vildagliptin 50 mg		Sitagliptin 50 mg		Sitagliptin 100 mg		Tenegliptin 20 mg				List of alternative medicines: results from availability analysis Number of patients in each level of care: Facility reports through DHIS2 Share of prescriptions that contain each drug class: Nigussie et al. (2022) analyzed the prescriptions in a regional referral hospital in Uganda (https://journals.plos.org/plosone/article?id=10.1371/journal.pone.0270108)
	Total number of people that potentially receive medicines
			288559		288559		288559		288559		288559		288559		37186		37186		37186		37186		37186		37186		37186
	Estimated share of patients treated with the medicine
			0.623		0.623		0.623		0.326		0.326		0.326		No Data		0.065		0.065		0.051		0.051		0.051		0.051
	Estimated Number of Patients on Treatment (If specific drug chosen)
			179772		179772		179772		94070.2		94070.2		94070.2		No Data		2417.09		2417.09		1896.49		1896.49		1896.49		1896.49
	Scenario 2b - as in scenario 2a except change in Sulfonylurea box
			Medicines																										Assumption		Source
			Biguanides						Sulfonylureas						Thiazolidinediones		SGLT2 inhibitors				DPP-4 inhibitors								Changes Bigunides: Meformin 850 mg and Metformin 1000 mg as substitutes for Meformin 500 mg. Sulfonylureas: Glimepiride 4 mg and Glipizide 5 mg are substitutes for Gliclazide 80 mg. Thiazolidones: No substitute SGLT2 inhibitors: Dapagliflozin 10 mg as substitute for Dapagliflozin 5 mg. DPP-4 inhibitors: Sitagliptin 50 mg, Sitagliptin 100 mg and Tenegliptin 20 mg as substitutes for Vildagliptin 50…		List of alternative medicines: results from availability analysis Number of patients in each level of care: Facility reports through DHIS2 Share of prescriptions that contain each drug class: Nigussie et al. (2022) analyzed the prescriptions in a regional referral hospital in Uganda (https://journals.plos.org/plosone/article?id=10.1371/journal.pone.0270108)
			Metformin 500 mg		Metformin 850 mg		Metformin 1000 mg		Gliclazide 80 mg		Glimepiride 4 mg		Glipizide 5 mg		Pioglitazone 30 mg		Dapagliflozin 5 mg		Dapagliflozin 10 mg		Vildagliptin 50 mg		Sitagliptin 50 mg		Sitagliptin 100 mg		Tenegliptin 20 mg
	Total number of people that potentially receive medicines
			288559		288559		288559		37186		37186		37186		37186		37186		37186		37186		37186		37186		37186
	Estimated share of patients treated with the medicine
			0.623		0.623		0.623		0.326		0.326		0.326		No Data		0.065		0.065		0.051		0.051		0.051		0.051
	Estimated Number of Patients on Treatment (If specific drug chosen)
			179772		179772		179772		12122.6		12122.6		12122.6		No Data		2417.09		2417.09		1896.49		1896.49		1896.49		1896.49
	Scenario 2c - as in scenario 2a except change in Sulfonylurea box
			Medicines																										Assumption		Source
			Biguanides						Sulfonylureas						Thiazolidinediones		SGLT2 inhibitors				DPP-4 inhibitors								Changes Bigunides: Meformin 850 mg and Metformin 1000 mg as substitutes for Meformin 500 mg Sulfonylureas: Glimepiride 4 mg and Glipizide 5 mg are substitutes for Glibenclamide 5 mg. Thiazolidones: No substitute SGLT2 inhibitors: Dapagliflozin 10 mg as substitute for Dapagliflozin 5 mg DPP-4 inhibitors: Sitagliptin 50 mg, Sitagliptin 100 mg and Tenegliptin 20 mg as substitutes for Vildagliptin 50…
			Metformin 500 mg		Metformin 850 mg		Metformin 1000 mg		Glibenclamide 5 mg		Glimepiride 4 mg		Glipizide 5 mg		Pioglitazone 30 mg		Dapagliflozin 5 mg		Dapagliflozin 10 mg		Vildagliptin 50 mg		Sitagliptin 50 mg		Sitagliptin 100 mg		Tenegliptin 20 mg				List of alternative medicines: results from availability analysis Number of patients in each level of care: Facility reports through DHIS2 Share of prescriptions that contain each drug class: Nigussie et al. (2022) analyzed the prescriptions in a regional referral hospital in Uganda (https://journals.plos.org/plosone/article?id=10.1371/journal.pone.0270108)
	Total number of people that potentially receive medicines
			288559		288559		288559		218995		218995		218995		37186		37186		37186		37186		37186		37186		37186
	Estimated share of patients treated with the medicine
			0.623		0.623		0.623		0.326		0.326		0.326		No Data		0.065		0.065		0.051		0.051		0.051		0.051
	Estimated Number of Patients on Treatment (If specific drug chosen)
			179772		179772		179772		71392.4		71392.4		71392.4		No Data		2417.09		2417.09		1896.49		1896.49		1896.49		1896.49

## Sheet: Cost
	Drug Costs (EML 2016 and 2023)
		Parameter		Dose (mg)		Minimmum tablet strength in Uganda(mg)		Maximmum tablet strength in Uganda(mg)		WHO DDD (mg)		Unit Cost (UGX)		Assumptions	Units per Patient per Year	Cost per Patient per Year (UGX)	Sources
		Metformin		500		500		1000		2000		33.63		Based on WHO DDD	1460	49099.8	Unit prices are from MoH in Uganda
														If 1 tablet of the minimmum dose is needed daily	365	12275
														If 1 tablet of highest dose is needed daily	730	24549.9
		Glibenclamide		5		5		5		10		18.09		Based on WHO DDD	730	13205.7
														If 1 tablet of the minimmum dose is needed daily	365	6602.85
														If 1 tablet of highest dose is needed daily	365	6602.85
		Gliclazide		80		80		80		60		816.7		Based on WHO DDD	273.75	223572
														If 1 tablet of the minimmum dose is needed daily	365	298096
														If 1 tablet of highest dose is needed daily	365	298096
		Glimepiride		2		2		4		2		259.6		Based on WHO DDD	365	94754
														If 1 tablet of the minimmum dose is needed daily	365	94754
														If 1 tablet of highest dose is needed daily	730	189508
		Pioglitazone		30		30		30		30		466.7		Based on WHO DDD	365	170346
														If 1 tablet of the minimmum dose is needed daily	365	170346
														If 1 tablet of highest dose is needed daily	365	170346
		Dapagliflozin		5		5		10		10		1140		Based on WHO DDD	730	832200
														If 1 tablet of the minimmum dose is needed daily	365	416100
														If 1 tablet of highest dose is needed daily	730	832200
		Vildagliptin		50		50		100		100		199.57		Based on WHO DDD	730	145686
														If 1 tablet of the minimmum dose is needed daily	365	72843.1
														If 1 tablet of highest dose is needed daily	730	145686
	Drug Costs (Alternative Medicines)
		Parameter		Dose (mg)		minimmum dose tablet strength in Uganda(mg)		highest dose tablet strength in Uganda(mg)		WHO DDD (mg)		Unit Cost (UGX)		Assumptions	Units per Patient per Year	Cost per Patient per Year	Sources
		Metformin		850		850		1000		2550		385		Based on WHO DDD	1095	421575	Unit prices are from MoH in Uganda
														If 1 tablet of the minimmum dose is needed daily	365	140525
														If 1 tablet of highest dose is needed daily	429.412	165324
		Metformin		1000		5000		1000		2000		96.64		Based on WHO DDD	730	70547.2
														If 1 tablet of the minimmum dose is needed daily	1825	176368
														If 1 tablet of highest dose is needed daily	365	35273.6
		Glipizide		5		5		5		5		1000		Based on WHO DDD	365	365000
														If 1 tablet of the minimmum dose is needed daily	365	365000
														If 1 tablet of highest dose is needed daily	365	365000
		Glimepiride		4		2		4		2		169.4		Based on WHO DDD	182.5	30915.5
														If 1 tablet of the minimmum dose is needed daily	182.5	30915.5
														If 1 tablet of highest dose is needed daily	365	61831
		Dapagliflozin		10		5		10		10		1266.7		Based on WHO DDD	365	462346
														If 1 tablet of the minimmum dose is needed daily	182.5	231173
														If 1 tablet of highest dose is needed daily	365	462346
		Sitagliptin		50		50		100		100		816.7		Based on WHO DDD	730	596191
														If 1 tablet of the minimmum dose is needed daily	365	298096
														If 1 tablet of highest dose is needed daily	730	596191
		Sitagliptin		100		50		100		100		1183.3		Based on WHO DDD	365	431904
														If 1 tablet of the minimmum dose is needed daily	182.5	215952
														If 1 tablet of highest dose is needed daily	365	431904
		Tenegliptin		20		20		20		20		1173.3		Based on WHO DDD	365	428254
														If 1 tablet of the minimmum dose is needed daily	365	428254
														If 1 tablet of highest dose is needed daily	365	428254

## Sheet: Result
	Budget Impact: Scenario 1
	Outcome			Medicines														Result
				Biguanides		Sulfonylureas						Thiazolidinediones		SGLT2 inhibitors		DPP-4 inhibitors
				Metformin 500 mg		Glibenclamide 5 mg		Glimepiride 2 mg	Gliclazide 80 mg			Pioglitazone 30 mg		Dapagliflozin 5 mg		Vildagliptin 50 mg
	Scenario 1a	Cost Outcomes
		Total annual costs based on WHO DDD		8.82678e+09		9.42786e+08		6.76471e+09		1.59613e+10		No Data		2.0115e+09		2.76292e+08
		Budget Impact
		Total costs (WHO DDD)		-				5.82193e+09		1.50185e+10		-		-		-
	Outcome			Medicines														Result
				Biguanides		Sulfonylureas						Thiazolidinediones		SGLT2 inhibitors		DPP-4 inhibitors
				Metformin 500 mg		Gliclazide 80 mg		Glimepiride 2 mg	Glibenclamide 5 mg			Pioglitazone 30 mg		Dapagliflozin 5 mg		Vildagliptin 50 mg
	Scenario 1b	Cost Outcomes																In this scenario, replacing Gliclazide 80 mg with both Glimepiride 2 mg and Glibenclamide 5 mg is cost-saving.
		Total annual costs based on WHO DDD		8.82678e+09		2.71028e+09		1.14867e+09		1.60088e+08		No Data		2.0115e+09		2.76292e+08
		Budget Impact
		Total costs (WHO DDD)		-				-1.56161e+09		-2.55019e+09		-		-		-
	Outcome			Medicines														Result
				Biguanides		Sulfonylureas						Thiazolidinediones		SGLT2 inhibitors		DPP-4 inhibitors
				Metformin 500 mg		Glimepiride 2 mg		Gliclazide 80 mg	Glibenclamide 5 mg			Pioglitazone 30 mg		Dapagliflozin 5 mg		Vildagliptin 50 mg
	Scenario 1c	Cost Outcomes																In This scenario, replacing Glimepiride 2 mg with Glibenclamide 5 mg is cost-saving.
		Total annual costs based on WHO DDD		8.82678e+09		8.91353e+09		2.10314e+10		1.24226e+09		No Data		2.0115e+09		2.76292e+08
		Budget Impact
		Total costs (WHO DDD)						1.21179e+10		-7.67127e+09		-		-		-
	Budget Impact: Scenario 2
	Outcome			Medicines																						Result
				Biguanides						Sulfonylureas						Thiazolidinediones		SGLT2 inhibitors			DPP-4 inhibitors
				Metformin 500 mg		Metformin 850 mg	Metformin 1000 mg			Glimepiride 2 mg		Glimepiride 4 mg	Glipizide 5 mg			Pioglitazone 30 mg		Dapagliflozin 5 mg	Dapagliflozin 10 mg		Vildagliptin 50 mg	Sitagliptin 50 mg	Sitagliptin 100 mg	Tenegliptin 20 mg
	Senario 2a	Cost Outcomes																								In this scenario, adding Glimepiride 4 mg and Dapagliflozin 10 mg to the EML is cost-saving
		Total annual costs based on WHO DDD		8.82678e+09		7.57875e+10		1.26824e+10		8.91353e+09		2.90823e+09		34335635410		No Data		2.0115e+09	1.11753e+09		2.76292e+08	1.13067e+09	8.19101e+08	8.12179e+08
		Budget Impact
		Total costs (WHO DDD)				6.69607e+10		3.85565e+09				-6.0053e+09		2.54221e+10		-			-8.93972e+08			8.54376e+08	5.42809e+08	5.35887e+08
	Outcome			Medicines																						Result
				Biguanides						Sulfonylureas						Thiazolidinediones		SGLT2 inhibitors			DPP-4 inhibitors
				Metformin 500 mg		Metformin 850 mg	Metformin 1000 mg			Gliclazide 80 mg		Glimepiride 4 mg	Glipizide 5 mg			Pioglitazone 30 mg		Dapagliflozin 5 mg	Dapagliflozin 10 mg		Vildagliptin 50 mg	Sitagliptin 50 mg	Sitagliptin 100 mg	Tenegliptin 20 mg
	Senario 2b	Cost Outcomes																								In this scenario, replacing Gliclazide 80 mg with Glimepiride 4 mg and adding Dapagliflozin 10 mg to the EML is cost-saving
		Total annual costs based on WHO DDD		8.82678e+09		7.57875e+10		1.26824e+10		2.71028e+09		3.74777e+08		4424762140		No Data		2.0115e+09	1.11753e+09		2.76292e+08	1.13067e+09	8.19101e+08	8.12179e+08
		Budget Impact
		Total costs (WHO DDD)				6.69607e+10		3.85565e+09				-2.3355e+09		1.71448e+09		-			-8.93972e+08			8.54376e+08	5.42809e+08	5.35887e+08
	Outcome			Medicines																						Result
				Biguanides						Sulfonylureas						Thiazolidinediones		SGLT2 inhibitors			DPP-4 inhibitors
				Metformin 500 mg		Metformin 850 mg	Metformin 1000 mg			Glibenclamide 5 mg		Glimepiride 4 mg	Glipizide 5 mg			Pioglitazone 30 mg		Dapagliflozin 5 mg	Dapagliflozin 10 mg		Vildagliptin 50 mg	Sitagliptin 50 mg	Sitagliptin 100 mg	Tenegliptin 20 mg
	Senario 2c	Cost Outcomes																								In this scenario, adding Dapagliflozin 10 mg to the EML is cost-saving
		Total annual costs based on WHO DDD		8.82678e+09		7.57875e+10		1.26824e+10		9.42786e+08		2.20713e+09		2.60582e+10		No Data		2.0115e+09	1.11753e+09		2.76292e+08	1.13067e+09	8.19101e+08	8.12179e+08
		Budget Impact
		Total costs (WHO DDD)				6.69607e+10		3.85565e+09				1.26434e+09		2.51154e+10		-			-8.93972e+08			8.54376e+08	5.42809e+08	5.35887e+08
